# Supplementary material for: Non-apoptotic activation of Drosophila caspase-2/9 modulates JNK signaling, the tumor microenvironment, and growth of wound-like tumors
Source: Cell Rep. Author manuscript; Available in PMC 2022 May 9. (PMC9082238; doi:10.1016/j.celrep.2022.110718)
Supplement: 2 [file NIHMS1799988-supplement-2.xlsx]

## Sheet: Sheet1
	Table S1. Full Experimental Genotypes, related to Figures 1, 2, 3, 4, 5 and S1, S2, S3, S4, S5
Figure 1	Non-apoptotic caspase activation in EJS tumors.
B	Actin-DBS-S-QF, QUAS-mTdTomato-HA; QUAS-flippase/+; Actin5C FRT-stop-FRT lacZ-nls/+
C and D	Actin-DBS-S-QF (Baena-Lopez et al., 2018), QUAS-mTdTomato-HA (BL30118); ap-Gal4, UAS-GFP, UAS-Socs36E-RNAi (gift from H. Herranz, Herranz et al., 2012)/QUAS-flippase (BL30126); UAS-EGFR, tub-Gal80ts (gift from H. Herranz, Herranz et al., 2012)/Actin5C FRT-stop-FRT lacZ-nls (BL6355)
E	WT:
	Actin-DBS-S-QF, QUAS-mTdTomato-HA; QUAS-flippase/+; Actin5C FRT-stop-FRT lacZ-nls/+
	EJS:
	Actin-DBS-S-QF (Baena-Lopez et al., 2018), QUAS-mTdTomato-HA (BL30118); ap-Gal4, UAS-GFP, UAS-Socs36E-RNAi (gift from H. Herranz, Herranz et al., 2012)/QUAS-flippase (BL30126); UAS-EGFR, tub-Gal80ts (gift from H. Herranz, Herranz et al., 2012)/Actin5C FRT-stop-FRT lacZ-nls (BL6355)
Figure 2	Non-apoptotic activity of initiator caspases restricts tumor proliferation and cell size.
A	EJS:
	ap-Gal4, UAS-GFP, UAS-Socs36E-RNAi/+; UAS-EGFR, tub-Gal80ts/+
	EJS + Dronc-i:
	ap-Gal4, UAS-GFP, UAS-Socs36E-RNAi/UAS-Dronc-RNAi (gift from P. Meier, Leulier et al., 2006); UAS-EGFR, tub-Gal80ts/+
B	EJS:
	ap-Gal4, UAS-GFP, UAS-Socs36E-RNAi/+; UAS-EGFR, tub-Gal80ts/+
	EJS + Dronc-i:
	ap-Gal4, UAS-GFP, UAS-Socs36E-RNAi/UAS-Dronc-RNAi; UAS-EGFR, tub-Gal80ts/+
	EJS + DroncΔCA/-:
	ap-Gal4/UAS-EGFR, UAS-Socs36E-RNAi (gift from H. Herranz); UAS-flippase (BL8209), DroncKO FRT-DroncWT-GFP-Apex-FRT Dronc-ΔCA-suntag-HA-Cherry (Arthurton et al., 2020)/tub-Gal80ts (BL7019), UAS-histone-RFP (BL56555), DroncKO (Arthurton et al., 2020)
C	EJS:
	ap-Gal4, UAS-GFP, UAS-Socs36E-RNAi/+; UAS-EGFR, tub-Gal80ts/+
	EJS + Dronc-i:
	ap-Gal4, UAS-GFP, UAS-Socs36E-RNAi/UAS-Dronc-RNAi; UAS-EGFR, tub-Gal80ts/+
	EJS + Dronc+/-:
	ap-Gal4/UAS-EGFR, UAS-Socs36E-RNAi; tub-Gal80ts, UAS-histone-RFP, DroncKO/+
	EJS + DroncΔCA/-:
	ap-Gal4/UAS-EGFR, UAS-Socs36E-RNAi; UAS-flippase, DroncKO FRT-DroncWT-GFP-Apex-FRT Dronc-ΔCA-suntag-HA-Cherry(Arthurton et al., 2020)/tub-Gal80ts, UAS-histone-RFP, DroncKO
D	EJS:
	ap-Gal4, UAS-GFP, UAS-Socs36E-RNAi/+; UAS-EGFR, tub-Gal80ts/+
	EJS + Dronc-i:
	ap-Gal4, UAS-GFP, UAS-Socs36E-RNA/UAS-Dronc-RNAi; UAS-EGFR, tub-Gal80ts/+
	EJS + miR-[RHG]:
	ap-Gal4, UAS-GFP, UAS-Socs36E-RNAi/UAS-miRNA[Reaper,Hid,Grim] (gift from I. Hariharan, Siegrist et al., 2010); UAS-EGFR, tub-Gal80ts/+
	EJS + P35:
	ap-Gal4, UAS-GFP, UAS-Socs36E-RNAi/UAS-P35 (BL5072); UAS-EGFR, tub-Gal80ts/UAS-P35 (BL5073)
E	EJS:
	ap-Gal4, UAS-GFP, UAS-Socs36E-RNAi/+; UAS-EGFR, tub-Gal80ts/+
	EJS + miR-[RHG]:
	ap-Gal4, UAS-GFP, UAS-Socs36E-RNAi/UAS-miRNA[Reaper,Hid,Grim]; UAS-EGFR, tub-Gal80ts/+
	EJS + P35:
	ap-Gal4, UAS-GFP, UAS-Socs36E-RNAi/UAS-P35; UAS-EGFR, tub-Gal80ts/UAS-P35
	EJS + Diap-1:
	ap-Gal4, UAS-GFP, UAS-Socs36E-RNAi/UAS-Diap1 (BL63820); UAS-EGFR, tub-Gal80ts/+
F	EJS:
	ap-Gal4, UAS-GFP, UAS-Socs36E-RNAi/+; UAS-EGFR, tub-Gal80ts/+
	EJS + Dark-sh:
	ap-Gal4, UAS-GFP, UAS-Socs36E-RNAi/+; UAS-EGFR, tub-Gal80ts/UAS-Dark-sh (Obata et al., 2014)
	EJS + Dark-i:
	ap-Gal4, UAS-GFP, UAS-Socs36E-RNAi/+; UAS-EGFR, tub-Gal80ts/UAS-Dark-RNAi (BL33924)
G, H, I and J	EJS:
	ap-Gal4, UAS-GFP, UAS-Socs36E-RNAi/+; UAS-EGFR, tub-Gal80ts/+
	EJS + Dronc-i:
	ap-Gal4, UAS-GFP, UAS-Socs36E-RNAi/UAS-Dronc-RNAi; UAS-EGFR, tub-Gal80ts/+
Figure 3	Non-apoptotic activity of Dronc limits JNK signaling and malignant exacerbation in open-wound-like EJS tumors.
A and B	EJS:
	ap-Gal4, UAS-GFP, UAS-Socs36E-RNAi/Tre-RFP (BL59012); UAS-EGFR, tub-Gal80ts/+
	EJS + Dronc-i:
	ap-Gal4, UAS-GFP, UAS-Socs36E-RNAi/UAS-Dronc-RNAi, Tre-RFP; UAS-EGFR, tub-Gal80ts/+
C and D	EJS:
	ap-Gal4, UAS-GFP, UAS-Socs36E-RNAi/+; UAS-EGFR, tub-Gal80ts/+
	EJS + Dronc-i:
	ap-Gal4, UAS-GFP, UAS-Socs36E-RNAi/UAS-Dronc-RNAi; UAS-EGFR, tub-Gal80ts/+
E, F and G	WT:
	w1118 (BL3605)
	EJS:
	ap-Gal4, UAS-GFP, UAS-Socs36E-RNAi/+; UAS-EGFR, tub-Gal80ts/+
	EJS + JNKDN:
	UAS-bskDN (BL6409); ap-Gal4, UAS-GFP, UAS-Socs36E-RNAi/+; UAS-EGFR, tub-Gal80ts/+
	EJS + JNKDN + Dronc-i:
	UAS-bskDN; ap-Gal4, UAS-GFP, UAS-Socs36E-RNAi/UAS-Dronc-RNAi; UAS-EGFR, tub-Gal80ts/+
I and J	EJS:
	ap-Gal4, UAS-GFP, UAS-Socs36E-RNAi/+; UAS-EGFR, tub-Gal80ts/Upd3-LexA (Shin et al., 2020), LexAop-tdTomatonls (BL66691),
	EJS + Dronc-i:
	ap-Gal4, UAS-GFP, UAS-Socs36E-RNAi/UAS-Dronc-RNAi; UAS-EGFR, tub-Gal80ts/Upd3-LexA, LexAop-tdTomatonls
Figure 4	Non-apoptotic caspase activity in EJS tumors alters the cellular configuration of the tumor microenvironment.
A and B	EJS:
	ap-Gal4, UAS-GFP, UAS-Socs36E-RNAi/+; UAS-EGFR, tub-Gal80ts/hml-dsRednls (gift from B. Lemaitre, Clark et al., 2011)
	EJS + Dronc-i:
	ap-Gal4, UAS-GFP, UAS-Socs36E-RNAi/UAS-Dronc-RNAi; UAS-EGFR, tub-Gal80ts/hml-dsRednls
C and D	EJS + JNKDN:
	UAS-bskDN; ap-Gal4, UAS-GFP, UAS-Socs36E-RNAi/+; UAS-EGFR, tub-Gal80ts/hml-dsRednls
	EJS + JNKDN + Dronc-i:
	UAS-bskDN; ap-Gal4, UAS-GFP, UAS-Socs36E-RNAi/UAS-Dronc-RNAi; UAS-EGFR, tub-Gal80ts/hml-dsRednls
E and F	EJS:
	ap-Gal4, UAS-GFP, UAS-Socs36E-RNAi/Hml-QF2 (BL66468), QUAS-GFP (BL52264); UAS-EGFR, tub-Gal80ts/+
	EJS + Dronc-i:
	ap-Gal4, UAS-GFP, UAS-Socs36E-RNAi/Hml-QF2, QUAS-GFP, UAS-Dronc-RNAi; UAS-EGFR, tub-Gal80ts/+
G	EJS:
	ap-Gal4, UAS-GFP, UAS-Socs36E-RNAi/+; UAS-EGFR, tub-Gal80ts/hml-dsRednls
H	EJS:
	ap-Gal4, UAS-GFP, UAS-Socs36E-RNAi/+; UAS-EGFR, tub-Gal80ts/hml-dsRednls
	EJS + Dronc-i:
	ap-Gal4, UAS-GFP, UAS-Socs36E-RNAi/UAS-Dronc-RNAi; UAS-EGFR, tub-Gal80ts/hml-dsRednls
Figure 5	DTAMs have a pro-tumorigenic role in EJS tumors.
A	EJS Hml>GFP:
	ap-Gal4, UAS-GFP, UAS-Socs36E-RNAi/Hml-QF2, QUAS-GFP; UAS-EGFR, tub-Gal80ts/+
	EJS + Dronc-i Hml>GFP:
	ap-Gal4, UAS-GFP, UAS-Socs36E-RNAi/Hml-QF2, QUAS-GFP, UAS-Dronc-RNAi; UAS-EGFR, tub-Gal80ts/+
	EJS Hml>GFP, rpr:
	ap-Gal4, UAS-GFP, UAS-Socs36E-RNAi/Hml-QF2, QUAS-GFP; UAS-EGFR, tub-Gal80ts/UAS-QS, QUAS-Reaper (gift from A. Baonza, Perez-Garijo et al., 2013)
	EJS + Dronc-i Hml>GFP, rpr:
	ap-Gal4, UAS-GFP, UAS-Socs36E-RNAi/Hml-QF2, QUAS-GFP, UAS-Dronc-RNAi; UAS-EGFR, tub-Gal80ts/UAS-QS, QUAS-Reaper
B and C	EJS:
	ap-Gal4, UAS-GFP, UAS-Socs36E-RNAi/Hml-QF2; UAS-EGFR, tub-Gal80ts/+
	EJS Hml>rpr:
	ap-Gal4, UAS-GFP, UAS-Socs36E-RNAi/Hml-QF2; UAS-EGFR, tub-Gal80ts/UAS-QS, QUAS-Reaper
	EJS + Dronc-i:
	ap-Gal4, UAS-GFP, UAS-Socs36E-RNAi/Hml-QF2, QUAS-GFP, UAS-Dronc-RNAi; UAS-EGFR, tub-Gal80ts/+
	EJS + Dronc-i Hml>rpr:
	ap-Gal4, UAS-GFP, UAS-Socs36E-RNAi/Hml-QF2, UAS-Dronc-RNAi; UAS-EGFR, tub-Gal80ts/UAS-QS, QUAS-Reaper
D	EJS Upd3>tdTomatonls:
	ap-Gal4, UAS-GFP, UAS-Socs36E-RNAi/+; UAS-EGFR, tub-Gal80ts/Upd3-LexA, LexAop-tdTomatonls
E	EJS:
	ap-Gal4, UAS-GFP, UAS-Socs36E-RNAi/Hml-QF2; UAS-EGFR, tub-Gal80ts/ Upd3-LexA, LexAop-tdTomatonls
	EJS Hml>rpr:
	ap-Gal4, UAS-GFP, UAS-Socs36E-RNAi/Hml-QF2; UAS-EGFR, tub-Gal80ts/Upd3-LexA, LexAop-tdTomatonls, UAS-QS, QUAS-Reaper
	EJS + Dronc-i:
	ap-Gal4, UAS-GFP, UAS-Socs36E-RNAi/Hml-QF2, UAS-Dronc-RNAi; UAS-EGFR, tub-Gal80ts/ Upd3-LexA, LexAop-tdTomatonls
	EJS + Dronc-i Hml>rpr:
	ap-Gal4, UAS-GFP, UAS-Socs36E-RNAi/Hml-QF2, UAS-Dronc-RNAi; UAS-EGFR, tub-Gal80ts/Upd3-LexA, LexAop-tdTomatonls, UAS-QS, QUAS-Reaper
Figure S1	Caspase activation and Diap1 expression in EJS tumors. Related to Figure 1.
C	WT:
	w1118; +/+; Diap-GFP 4.3 (Gift from J.P. Vincent, Zhang et al., 2008)
	EJS:
	ap-Gal4, UAS-GFP, UAS-Socs36E-RNAi/+; UAS-EGFR, tub-Gal80ts/Diap-GFP 4.3
D and E	EJS:
	Actin-DBS-S-QF, QUAS-mTdTomato-HA; ap-Gal4, UAS-GFP, UAS-Socs36E-RNAi/+; UAS-EGFR, tub-Gal80ts/+
	EJS + Dronc-i:
	Actin-DBS-S-QF, QUAS-mTdTomato-HA; ap-Gal4, UAS-GFP, UAS-Socs36E-RNAi/UAS-Dronc-RNAi; UAS-EGFR, tub-Gal80ts/+
Figure S2	Characterization of Dronc activity and Dronc regulation in EJS tumors. Related to Figure 2.
A	EJS:
	ap-Gal4, UAS-GFP, UAS-Socs36E-RNAi/+; UAS-EGFR, tub-Gal80ts/+
	EJS + Dronc-i:
	ap-Gal4, UAS-GFP, UAS-Socs36E-RNAi/Dronc-RNAi; UAS-EGFR, tub-Gal80ts/+
C and D	EJS + Dronc+/-:
	ap-Gal4/UAS-EGFR, UAS-Socs36E-RNAi; tub-Gal80ts, UAS-histone-RFP, DroncKO/+
	EJS + Dronc-/-:
	ap-Gal4/UAS-EGFR, UAS-Socs36E-RNAi; tub-Gal80ts, UAS-histone-RFP, DroncKO/UAS-flippase, Dronc­KO FRT-DroncWT suntag-HA-FRT QF (Arthurton et al., 2020)
E	EJS:
	ap-Gal4, UAS-GFP, UAS-Socs36E-RNAi/+; UAS-EGFR, tub-Gal80ts/+
	EJS + Dronc-i:
	ap-Gal4, UAS-GFP, UAS-Socs36E-RNA/UAS-Dronc-RNAi; UAS-EGFR, tub-Gal80ts/+
	EJS + miR-[RHG]:
	ap-Gal4, UAS-GFP, UAS-Socs36E-RNAi/UAS-miRNA[Reaper,Hid,Grim], UAS-EGFR, tub-Gal80ts/+
	EJS + P35:
	ap-Gal4, UAS-GFP, UAS-Socs36E-RNAi/UAS-P35; UAS-EGFR, tub-Gal80ts/UAS-P35
F and G	EJS:
	ap-Gal4, UAS-GFP, UAS-Socs36E-RNAi/+; UAS-EGFR, tub-Gal80ts/+
	EJS + Dronc-i:
	ap-Gal4, UAS-GFP, UAS-Socs36E-RNA/UAS-Dronc-RNAi; UAS-EGFR, tub-Gal80ts/+
H	EJS:
	ap-Gal4, UAS-GFP, UAS-Socs36E-RNAi/+; UAS-EGFR, tub-Gal80ts/+
	EJS + Tango7-i:
	ap-Gal4, UAS-GFP, UAS-Socs36E-RNA/UAS-Tango7-RNAi (BL67908); UAS-EGFR, tub-Gal80ts/+
I	EJS:
	ap-Gal4, UAS-GFP, UAS-Socs36E-RNAi/+; UAS-EGFR, tub-Gal80ts/+
	EJS + Myo1D-i:
	ap-Gal4, UAS-GFP, UAS-Socs36E-RNA/UAS-Myo1D-RNAi (VDRC v104089); UAS-EGFR, tub-Gal80ts/+
J, K, and L	EJS:
	ap-Gal4, UAS-GFP, UAS-Socs36E-RNAi/+; UAS-EGFR, tub-Gal80ts/+
	EJS + Dronc-i:
	ap-Gal4, UAS-GFP, UAS-Socs36E-RNA/UAS-Dronc-RNAi; UAS-EGFR, tub-Gal80ts/+
Figure S3	Characterization of the interplay between Dronc and JNK signaling, as well as the upstream regulation of the JNK pathway in EJS tumors. Related to Figure 3.
A	+/Tre-RFP (BL59012); UAS-EGFR, tub-Gal80ts/+
B	ap-Gal4, UAS-GFP, UAS-Socs36E-RNAi/Tre-RFP (BL59012); UAS-EGFR, tub-Gal80ts/+
C	EJS:
	ap-Gal4, UAS-GFP, UAS-Socs36E-RNAi/+; UAS-EGFR, tub-Gal80ts/+
	EJS + JNKDN:
	UAS-bskDN; ap-Gal4, UAS-GFP, UAS-Socs36E-RNAi/+; UAS-EGFR, tub-Gal80ts/+
	EJS + JNKDN + Dronc-i:
	UAS-bskDN; ap-Gal4, UAS-GFP, UAS-Socs36E-RNAi/UAS-Dronc-RNAi; UAS-EGFR, tub-Gal80ts/+
F	EJS + Dronc-i:
	ap-Gal4, UAS-GFP, UAS-Socs36E-RNAi/UAS-Dronc-RNAi; UAS-EGFR, tub-Gal80ts/+
	EJS + Dronc-/-:
	ap-Gal4/UAS-EGFR, UAS-Socs36E-RNAi; tub-Gal80ts, UAS-histone-RFP, DroncKO/UAS-flippase, Dronc­KO FRT-DroncWT suntag-HA-FRT QF (Arthurton et al., 2020)
G	WT:
	w1118 (BL3605)
	EJS:
	ap-Gal4, UAS-GFP, UAS-Socs36E-RNAi/+; UAS-EGFR, tub-Gal80ts/+
	EJS + Dronc-i:
	ap-Gal4, UAS-GFP, UAS-Socs36E-RNAi/UAS-Dronc-RNAi; UAS-EGFR, tub-Gal80ts/+
	EJS + Dronc-/-:
	ap-Gal4/UAS-EGFR, UAS-Socs36E-RNAi; tub-Gal80ts, UAS-histone-RFP, DroncKO/UAS-flippase, Dronc­KO FRT-DroncWT suntag-HA-FRT QF (Arthurton et al., 2020)
H	EJS + JNKDN:
	UAS-bskDN (BL6409); ap-Gal4, UAS-GFP, UAS-Socs36E-RNAi/+; UAS-EGFR, tub-Gal80ts/+
	EJS + JNKDN + Dronc-i:
	UAS-bskDN; ap-Gal4, UAS-GFP, UAS-Socs36E-RNAi/UAS-Dronc-RNAi; UAS-EGFR, tub-Gal80ts/+
Figure S4	Analysis of JNK-signaling activation on EJS tumors. Related to Figure 3 and 4.
B and C	EJS:
	ap-Gal4, UAS-GFP, UAS-Socs36E-RNAi/+; UAS-EGFR, tub-Gal80ts/+
	EJS + grnd-i + wgn-i:
	ap-Gal4, UAS-GFP, UAS-Socs36E-RNAi/UAS-Grindelwald-RNAi (VDRC v43454); UAS-EGFR, tub-Gal80ts/UAS-Wengen-RNAi (BL50594)
D	EJS:
	ap-Gal4, UAS-GFP, UAS-Socs36E-RNAi/+; UAS-EGFR, tub-Gal80ts/+
	EJS + Tak1DN:
	ap-Gal4, UAS-GFP, UAS-Socs36E-RNAi/UAS-Tak1DN (BL58811); UAS-EGFR, tub-Gal80ts/+
E and F	EJS:
	ap-Gal4, UAS-GFP, UAS-Socs36E-RNAi/+; UAS-EGFR, tub-Gal80ts/+
	EJS + Dronc-i:
	ap-Gal4, UAS-GFP, UAS-Socs36E-RNA/UAS-Dronc-RNAi; UAS-EGFR, tub-Gal80ts/+
G	EJS + Duox-i:
	ap-Gal4, UAS-GFP, UAS-Socs36E-RNAi/UAS-Duox-RNAi (BL38907); UAS-EGFR, tub-Gal80ts/+
	EJS + Catalase:
	ap-Gal4, UAS-GFP, UAS-Socs36E-RNAi/UAS-Catalase (BL24621); UAS-EGFR, tub-Gal80ts/+
	EJS + Sod1:
	ap-Gal4, UAS-GFP, UAS-Socs36E-RNAi/UAS-Sod1 (BL24754); UAS-EGFR, tub-Gal80ts/+
H	EJS + AskDN:
	ap-Gal4, UAS-GFP, UAS-Socs36E-RNAi/UAS-Ask1DN (Gift from M. Milan, Kuranaga et al., 2002); UAS-EGFR, tub-Gal80ts/+
	EJS + SlprDN:
	ap-Gal4, UAS-GFP, UAS-Socs36E-RNAi/UAS-SlprDN (BL58825); UAS-EGFR, tub-Gal80ts/+
	EJS + wnd-i:
	ap-Gal4, UAS-GFP, UAS-Socs36E-RNAi/UAS-Wallenda-RNAi (BL35369); UAS-EGFR, tub-Gal80ts/+
I	EJS:
	ap-Gal4, UAS-GFP, UAS-Socs36E-RNAi/+; UAS-EGFR, tub-Gal80ts/+
	EJS + Duox-i:
	ap-Gal4, UAS-GFP, UAS-Socs36E-RNAi/UAS-Duox-RNAi (BL38907); UAS-EGFR, tub-Gal80ts/+
	EJS + Catalase:
	ap-Gal4, UAS-GFP, UAS-Socs36E-RNAi/UAS-Catalase (BL24621); UAS-EGFR, tub-Gal80ts/+
	EJS + Sod1:
	ap-Gal4, UAS-GFP, UAS-Socs36E-RNAi/UAS-Sod1 (BL24754); UAS-EGFR, tub-Gal80ts/+
Figure S5	Expression of pro-apoptotic factors in hemocytes alters the differentiation profile of hemocyte subpopulations. Related to Figure 5.
A	WT:
	w1118; Hml-QF2, QUAS-GFP/+
	Rpr:
	w1118; Hml-QF2, QUAS-GFP/+; UAS-QS, QUAS-Reaper/+
	Hid:
	w1118; Hml-QF2, QUAS-GFP/+; QUAS-Hid/+
B	Hml>GFP:
	w1118; Hml-QF2, QUAS-GFP/+
	Hml>GFP, rpr:
	w1118; Hml-QF2, QUAS-GFP/+; UAS-QS, QUAS-Reaper/+
C, D, E, F, G, and H	EJS Hml>GFP:
	ap-Gal4, UAS-GFP, UAS-Socs36E-RNAi/Hml-QF2, QUAS-GFP; UAS-EGFR, tub-Gal80ts/+
	EJS Hml>GFP, rpr:
	ap-Gal4, UAS-GFP, UAS-Socs36E-RNAi/Hml-QF2, QUAS-GFP; UAS-EGFR, tub-Gal80ts/UAS-QS, QUAS-Reaper
I	EJS Hml>GFP:
	ap-Gal4, UAS-GFP, UAS-Socs36E-RNAi/Hml-QF2, QUAS-GFP; UAS-EGFR, tub-Gal80ts/Diap1-LacZ (BL12093)
